# Supplementary material for: Relationship Between Sperm DNA Fragmentation and Composite Morphological Indices: A Multivariable Analysis
Source: Medicina (Kaunas). 2026 Apr 2;62(4):679. doi: 10.3390/medicina62040679 (PMC13118042; doi:10.3390/medicina62040679)
Supplement: Supplementary file 1 [file medicina-62-00679-s001.zip]

Archive with 1 entries (1 files):
- medicina-4198201-supplementary.pdf
